# Supplementary material for: Risk-period-cohort approach for averting identification problems in longitudinal models
Source: PLoS One. 2019 Jul 10;14(7):e0219399. doi: 10.1371/journal.pone.0219399 (PMC6620014; doi:10.1371/journal.pone.0219399)
Supplement: S2 File — (ZIP) [file pone.0219399.s002.zip]

Archive with 3 entries (3 files):
- RPC R Code/NHANES_Analyses_PHQ9_RPC.docx
- RPC R Code/RPC Simulation Study 1.docx
- RPC R Code/RPC Simulation Study 2.docx
